# Supplementary material for: Hollow fiber-combined glucose-responsive gel technology as an in vivo electronics-free insulin delivery system
Source: Commun Biol. 2020 Jun 17;3:313. doi: 10.1038/s42003-020-1026-x (PMC7299969; doi:10.1038/s42003-020-1026-x)
Supplement: Supplementary file 2 — Supplementary Data 1 [file 42003_2020_1026_MOESM2_ESM.xlsx]

## Sheet: Fig.1 and Suplementary Fig.1
a			Temperature, ˚C
			25	30	35	40	45
	Glucose conc., g/L	0	1032.88	926.903	811.097	758.373	745.813
		1	1046.28	993.05	804.73	723.97	717.015
		2	1080.9	1016.6	854.87	756.137	739.89
		3	1106.93	1056.79	882.443	787.383	766.037
		5	1076.5	1030.99	841.17	726.057	747.69
		10	1094.96	1067.16	991.423	755.247	736.52
b			Temperature, ˚C
			25	30	35	40	45
	Glucose conc., g/L	0	926.423	800.183	733.6	720.55	671.033
		1	1052.04	1010.57	910.407	817.923	743.387
		2	1083.61	1016.51	890.607	789.057	773.813
		3	1079.03	982.22	874.727	755.063	730.807
		5	1053.07	1014.26	922.94	754.813	728.397
		10	1101.19	1010.13	947.377	748.477	702.463
c			Temperature, ˚C
			25	30	35	40	45
	Glucose conc., g/L	0	944.917	886.783	806.4	716.65	711.303
		1	1056.92	1001.41	909.177	816.04	746.46
		2	1014.64	1005.66	950.58	816.453	694.977
		3	1055.09	1017.46	973.907	881.973	794.247
		5	1084.93	1037.45	987.213	907.183	760.157
		10	1080.1	1072.44	1023.86	930.237	844.047
d			Temperature, ˚C
			25	30	35	40	45
	Glucose conc., g/L	0	968.77	933.243	869.94	790.243	692.473
		1	1045.39	1020.6	992.49	876.227	763.707
		2	1053.5	1009.1	956.39	930.703	752.62
		3	1058.23	1037.5	1004.29	931.19	838.103
		5	1128.84	1088.59	1048.82	983.793	873.75
		10	1097.22	1060.76	1031.69	965.647	916.17
e			Temperature, ˚C
			25	30	35	40	45
	Glucose conc., g/L	0	738.85	741.71	728.64	660.57	682.787
		1	785.91	721.257	738.083	669.433	640.397
		2	780.353	729.15	737.27	694.193	628.49
		3	848.5	744.87	737.025	653.007	648.567
		5	826.187	703.925	664.497	683.243	651.69
		10	876.17	756.367	669.893	652.897	594.673
f			Temperature, ˚C
			25	30	35	40	45
	Glucose conc., g/L	0	773	726.483	775.097	632.54	667.9
		1	834.927	758.413	788.257	695.113	652.68
		2	832.267	758.733	716.55	716.127	666.797
		3	866.29	755.615	767.475	701.67	693.96
		5	875.56	805.223	687.66	587.11	609.54
		10	1072.74	1046.31	1057.74	967.267	929.53
g			Temperature, ˚C
			25	30	35	40	45
	Glucose conc., g/L	0	899.153	856.757	821.645	703.643	688.66
		1	897.043	845.273	815.763	736.733	660.647
		2	929.727	853.117	821.467	631.645	659.623
		3	1006.84	914.803	861.82	707.39	668.873
		5	1022.55	997.777	870.883	781.72	709.495
		10	1059.34	1069.52	1061.32	913.06	774.343
h			Temperature, ˚C
			25	30	35	40	45
	Glucose conc., g/L	0	937.907	889.78	879.03	737.943	707.593
		1	976.58	930.043	906.363	764.427	728.587
		2	984.48	959.48	920.99	836.94	697.923
		3	1036.46	983.6	924.823	835.617	768.273
		5	1030.81	985.57	981.393	902.06	806.81
		10	1050.81	952.02	845.22	678.997	702.103
i			Temperature, ˚C
			25	30	35	40	45
	Glucose conc., g/L	0	739.037	756.763	743.917	701.67	729.563
		1	746.67	752.613	749.847	731.15	731.487
		2	752.243	726.953	728.883	742.74	727.19
		3	858.505	771.963	780.37	725.323	694.583
		5	883.06	817.807	788.667	777.597	739.263
		10	1157.77	1170.95	1082.56	826.537	802.91
j			Temperature, ˚C
			25	30	35	40	45
	Glucose conc., g/L	0	744.573	723.993	695.657	687.083	653.287
		1	762.877	755.253	717.787	734.64	720.087
		2	839.507	778.007	761.493	696.403	720.393
		3	762.2	773.913	727.66	721.843	687.663
		5	899.887	800.795	775.82	769.677	763.085
		10	974.887	946.287	1013.27	842.59	764.333
k			Temperature, ˚C
			25	30	35	40	45
	Glucose conc., g/L	0	772.283	803.48	777.59	770.897	770.21
		1	847.74	854.003	798.673	791.42	800.727
		2	922.52	927.883	838.457	799.44	795.265
		3	979.177	905.357	806.483	780.593	785.127
		5	1062.1	1026.86	1024.6	872.19	853.147
		10	1100.57	1085.98	1058.51	1013.28	952.337
l			Temperature, ˚C
			25	30	35	40	45
	Glucose conc., g/L	0	868.173	831.533	866.4	826.94	820.17
		1	985.613	927.55	928.39	861.263	859.14
		2	1069.77	1019.65	995.817	947.7	904.743
		3	1057.41	1056.14	1021.68	978.373	955.06
		5	1089.95	1078.87	1069.56	1014.94	1041.12
		10	1103.77	1096.67	1070.75	1063.06	1077.55
m			Temperature, ˚C
			25	30	35	40	45
	Glucose conc., g/L	0	741.82	750.82	749.467	760.68	750.717
		1	733.75	715.437	723.75	722.903	726.063
		2	742.707	741.943	759.893	729.443	733.69
		3	734.777	692.517	700.703	706.173	733.933
		5	762.005	728.61	698.303	740.787	695.213
		10	740.42	739.42	694.323	720.23	684.513
n			Temperature, ˚C
			25	30	35	40	45
	Glucose conc., g/L	0	772.157	714.19	754.067	722.017	747.347
		1	796.79	705.187	748.467	737.503	742.38
		2	862.173	791.833	776.53	804.173	756.303
		3	890.863	789.26	757.827	794.61	752.793
		5	884.393	869.903	849.873	767.887	775.103
		10	1051.45	1020.11	860.007	894.917	820.927
o			Temperature, ˚C
			25	30	35	40	45
	Glucose conc., g/L	0	835.293	799.413	798.005	781.223	789.563
		1	907.063	877.133	850.15	825.14	825.077
		2	1070.24	1035.01	1001.7	935.633	857.833
		3	1055.66	1043.66	1013.92	1020.64	945.75
		5	1067.56	1039.98	1019.65	1014.2	977.02
		10	1127.36	1088.43	1061.13	1074.33	1038.66

## Sheet: Fig.5
	GTT-1									GTT-2
	Blood Glucose (mg/dl)									Blood Glucose (mg/dl)
		0	15	30	45	60	90	120	min		0	15	30	45	60	90	120	min
	PBS	126	321	338	289	248	163	112		PBS	138	385	327	236	203	165	165
	PBS	142	261	228	224	175	161	151		PBS	127	328	345	279	205	128	72
	PBS	133	420	444	315	230	156	160		PBS	134	503	465	321	186	189	160
	PBS	147	227	240	239	182	164	156		PBS	145	426	443	368	231	178	162
	PBS	114	353	350	268	213	162	111		PBS	129	416	411	273	182	148	124
	Insulin	152	310	339	263	227	149	83		Insulin	148	117	304	125	121	82	67
	Insulin	156	271	285	243	208	178	148		Insulin	133	324	385	199	181	162	135
	Insulin	117	201	191	169	112	77	59		Insulin	105	261	311	267	196	150	119
	Insulin	155	281	313	234	181	176	160		Insulin	134	314	325	239	193	174	119
	Insulin	70	97	121	82	60	48	40		Insulin	130	280	331	190	103	63	54
	Insulin	162	308	343	311	235	183	128		Insulin	139	268	210	160	158	150	154
	Insulin	58	106	108	82	52	37	39		Insulin	52	149	159	107	55	31	30
	GTT-1									GTT-2
	Human Insulin (ng/ml)									Human Insulin (ng/ml)
		0	30	60	120	min					0	30	60	120	min
	Insulin	0.351948	0.526109	0.425103	0.345611					Insulin	0.310822	0.41617	0.37393	0.247552
	Insulin	0.261684	0.424465	0.24818	0.161299					Insulin	0	0	0	0
	Insulin	1.7728	3.45066	1.99129	0.818906					Insulin	2.35254	1.3747	1.05305	0.657035
	Insulin	0.475007	0.603376	0.488162	0.297885					Insulin	0.285909	0.360193	0.217156	0.187473
	Insulin	1.67993	3.98471	4.53993	3.45066					Insulin	1.12037	4.96647	4.0776	2.02143
	Insulin	0.504868	0.606296	0.461869	0.329467					Insulin	0	0	0	0
	Insulin	2.34622	7.0537	8.04192	4.05196					Insulin	4.81564	4.70831	5.33117	2.70163
	GTT-1
	Rat C-peptide (p mol/l)
		0	30	120	min
	PBS	1303.8	4128.1	2599.3
	PBS	1573.3	3665.2	2460.5
	PBS	1395.8	4359	2091.2
	PBS	1313.5	3861.2	1268.7
	PBS	878.58	3535.3	1839
	Insulin	901.66	3320.1	1492.9
	Insulin	406.44	1238.3	118.42
	Insulin	745.88	3490.8	1761.3
	Insulin	632.75	100.3	69.485
	Insulin	1044.4	4301.4	2281.7
	Insulin	280.73	100.3	245.16
	GTT-1
	Rat Insulin (ng/ml)
		0	30	60	120	min
	PBS	0.0694328	1.08442	0.134372	0.384508
	PBS	0.137056	1.21816	0.0639741	0.204874
	PBS	0.617488	3.38368	0.0632912	0.237042
	PBS	0.366232	2.7382	0.686184	0.686761
	PBS	0.234426	1.60607	0.137056	0.110142

## Sheet: Fig.6
Fig. 6B
Time (min)	0	6	10	20	21	30	36	40	50	51	60	66	70	80	81	90	96	100	110	111	120	126	130	140	141	150	156	160	170	171	180	186	190	200	201	210	216	220	230	231	240	246
Glucose Infusion (μl/min)	0		0	0		0		0	0		20		20	20		20		20	20		20		20	20		20		20	20		20		0	0		0		0	0		0
Blood Glucose (mg/dL)	155		148	136		137		136	132		126		172	268		373		398	425		440		472	492		498		508	512		495		375	298		225		192	171		172
Subcutaneous Glucose (mg/dL)		135			112		108			105		126			223		312			364		398			403		422			427		403			237		152			139		142
Fig. 6C
Time (min)	0	10	20	30	40	50	60	70	80	90	100	110	120	130	140	150	160	170	180	190	200	210	220	230	240
Glucose Infusion (μl/min)	0	0	0	0	0	0	20	20	20	20	20	20	20	20	20	20	20	20	0	0	0	0	0	0	0
Blood Glucose (mg/dL)	151	150	142	137	136	135	130	160	288	359	387	406	417	462	449	482	502	485	474	346	234	168	147	171	170
Human Inlusin(mU/L)	27.932						32.049		32.526		46.436	50.78	57.634	58.011	62.305	70.214	70.917		75.009		73.227		37.623		33.48

## Sheet: Fig.7
Fig.7.
	Bood Glucose (mg/dL)
		preSTZ	day_1	day0	day1	day2	day3	day5	day6	day7
	Insulin	140	424	422	382	141	240	419	299	374
	Insulin	152	305	370	237	103	101	185	162	210
	Insulin	139	366	422	350	125	90	49	66	91
	Insulin	119	406	438	330	97	133	357	205	354
	Insulin	119	395	437	370	404	382	352	405	405
	Insulin	135	390	445	432	98	421	407	445	121
	Insulin	120	373	422	364	89	99	123	74	57
	Insulin	138	408	403	352	187	325	421	404	394
	PBS	125	418	426	460	412	392	424	476	480
	PBS	144	411	428	445	421	358	410	414	472
	PBS	130	393	450	384	410	370	363	487	486
	PBS	123	297	311	304	211	302	353	314	347
	PBS	114	393	432	396	413	379	433	481	485
	PBS	139	354	403	394	433	335	407	434	481
	Water Intake (ml/day)
		day1_2	day2_3	day5_6	day6_7
	Insulin	99	102	119	96
	Insulin	41	42	43	43
	Insulin	49	44	49	45
	Insulin	74	59	66	97
	Insulin	118	126	111	112
	Insulin		125	141	148
	Insulin	84	84	61	53
	Insulin	61	83	123	130
	PBS	208	162	192	196
	PBS	131	117	156	174
	PBS	128	142	161	179
	PBS	266	72	77	72
	PBS	118	124	141	154
	PBS	131	130	154	151
	Human Insulin (ng/mL)
		day1	day2	day7
	Insulin	0.553392	3.55856	0.378972
	Insulin	1.10023	1.1803	-
	Insulin	1.16921	2.50078	2.58617
	Insulin	0.799524	4.36032	0.377892
	Insulin	3.12271	-	0.443484
	Insulin	0.715932	2.33359	2.26148
	Insulin	1.04216	4.2102	5.62968
	Insulin	1.75504	0.578592	0.399744
	HbA1c (%)
		day0	day7
	Insulin	6.4	7
	Insulin	5.1	5
	Insulin	5.8	5
	Insulin	5.9	5.9
	Insulin	6.3	6.8
	Insulin	6.8	7.3
	Insulin	6.2	6.1
	Insulin	5.9	6.3
	PBS	6.7	7.2
	PBS	6.2	6.9
	PBS	6.1	7.2
	PBS	5.1	6
	PBS	6.1	7.1
	PBS	5.8	7.3

## Sheet: Fig.8
Fig.8A	Mild diabetes
	Times of Day		2019-01-25 12:05:00	2019-01-25 12:20:00	2019-01-25 12:35:00	2019-01-25 12:50:00	2019-01-25 13:05:00	2019-01-25 13:20:00	2019-01-25 13:35:00	2019-01-25 13:50:00	2019-01-25 14:05:00	2019-01-25 14:20:00	2019-01-25 14:35:00	2019-01-25 14:50:00	2019-01-25 15:05:00	2019-01-25 15:20:00	2019-01-25 15:35:00	2019-01-25 15:50:00	2019-01-25 16:05:00	2019-01-25 16:20:00	2019-01-25 16:35:00	2019-01-25 16:50:00	2019-01-25 17:05:00	2019-01-25 17:20:00	2019-01-25 17:35:00	2019-01-25 17:50:00	2019-01-25 18:05:00	2019-01-25 18:20:00	2019-01-25 18:35:00	2019-01-25 18:50:00	2019-01-25 19:05:00	2019-01-25 19:20:00	2019-01-25 19:35:00	2019-01-25 19:50:00	2019-01-25 20:05:00	2019-01-25 20:20:00	2019-01-25 20:35:00	2019-01-25 20:50:00	2019-01-25 21:05:00	2019-01-25 21:20:00	2019-01-25 21:35:00	2019-01-25 21:50:00	2019-01-25 22:05:00	2019-01-25 22:20:00	2019-01-25 22:35:00	2019-01-25 22:50:00	2019-01-25 23:05:00	2019-01-25 23:20:00	2019-01-25 23:35:00
	no.1		148	139	126	129	131	126	127	131	132	139	150	150	148	154	159	155	155	154	143	142	163	181	178	176	182	188	193	192	196	199	195	193	184	164	161	182	192	185	176	178	193	197	188	184	186	182	174
	no.2		73	99	143	137	120	72	52	117	129	121	105	97	125	148	147	141	125	126	120	110	141	146	152	159	136	170	201	217	216	165	166	189	198	223	240	235	184	177	241	227	190	201	216	191	195	221	236
	no.3		150	152	137	130	131	138	146	150	155	161	140	115	128	161	163	148	165	178	167	156	153	161	164	160	150	151	172	185	179	173	174	190	184	164	171	183	174	174	176	179	190	192	189	197	198	179	170
	no.4		142	142	176	191	185	170	143	132	146	162	157	149	108	152	175	155	153	121	135	168	175	186	167	150	138	151	172	175	196	215	197	179	198	193	173	181	206	210	196	187	208	220	199	183	205	234	224
	no.5		124	122	145	154	153	156	156	150	142	149	165	172	162	146	142	157	166	170	171	161	160	148	151	175	169	166	187	201	199	194	195	209	223	208	202	215	216	199	191	193	192	193	203	222	219	189	193
	Mean		128.25	133	145.5	146.75	141.75	126.5	117	132.5	140.5	145.75	138	127.75	127.25	153.75	161	149.75	149.5	144.75	141.25	144	158	168.5	165.25	161.25	151.5	165	184.5	192.25	196.75	188	183	187.75	191	186	186.25	195.25	189	186.5	197.25	192.75	195.25	202.5	198	188.75	196	204	201
	SE		14.3513	9.30269	8.33427	11.5991	11.5672	16.8689	18.7867	6.30079	4.72652	7.62627	10.4432	13.4559	9.41488	2.61534	5.86856	2.97321	7.41889	11.4385	9.65609	10.2742	5.61783	8.24985	5.02593	5.00999	8.94427	6.88041	5.75326	7.15542	5.87707	9.03549	6.42339	4.85798	7.12461	11.7754	14.3757	11.0018	7.52064	6.80441	11.9373	8.97998	3.4	5.1049	5.12835	7.11758	5.51906	11.131	13.2197
	Control
	Times of Day		2019-01-25 12:05:00	2019-01-25 12:20:00	2019-01-25 12:35:00	2019-01-25 12:50:00	2019-01-25 13:05:00	2019-01-25 13:20:00	2019-01-25 13:35:00	2019-01-25 13:50:00	2019-01-25 14:05:00	2019-01-25 14:20:00	2019-01-25 14:35:00	2019-01-25 14:50:00	2019-01-25 15:05:00	2019-01-25 15:20:00	2019-01-25 15:35:00	2019-01-25 15:50:00	2019-01-25 16:05:00	2019-01-25 16:20:00	2019-01-25 16:35:00	2019-01-25 16:50:00	2019-01-25 17:05:00	2019-01-25 17:20:00	2019-01-25 17:35:00	2019-01-25 17:50:00	2019-01-25 18:05:00	2019-01-25 18:20:00	2019-01-25 18:35:00	2019-01-25 18:50:00	2019-01-25 19:05:00	2019-01-25 19:20:00	2019-01-25 19:35:00	2019-01-25 19:50:00	2019-01-25 20:05:00	2019-01-25 20:20:00	2019-01-25 20:35:00	2019-01-25 20:50:00	2019-01-25 21:05:00	2019-01-25 21:20:00	2019-01-25 21:35:00	2019-01-25 21:50:00	2019-01-25 22:05:00	2019-01-25 22:20:00	2019-01-25 22:35:00	2019-01-25 22:50:00	2019-01-25 23:05:00	2019-01-25 23:20:00	2019-01-25 23:35:00
	no.1								100	103	119	121	125	119	101	114	117	113	121	129	120	123	125	127	128	118	117	120	115	112	115	113	128	118	120	118	128	133	130	133	127	128	133	139	139	145	154	153	152
	no.2								101	104	105	105	101	101	106	113	116	115	114	109	106	110	113	113	113	102	98	100	98	97	101	105	108	104	104	102	112	118	119	121	126	127	135	137	138	139	141	140	141
	no.3								93	96	89	88	94	90	89	93	88	91	95	97	95	97	94	97	102	93	90	91	93	91	89	91	90	92	90	92	93	96	101	92	109	110	112	110	119	121	121	125	130
	Mean								98	101	104.333	104.667	106.667	103.333	98.6667	106.667	107	106.333	110	111.667	107	110	110.667	112.333	114.333	104.333	101.667	103.667	102	100	101.667	103	108.667	104.667	104.667	104	111	115.667	116.667	115.333	120.667	121.667	126.667	128.667	128.333	131.333	134.667	135.667	141
	SE								2.0548	2.0548	7.0763	7.77936	7.66425	6.90142	4.11861	5.58437	7.7603	6.27753	6.3421	7.62063	5.90668	6.12826	7.3686	7.0763	6.15239	5.96906	6.53764	6.99735	5.4365	5.09902	6.1343	5.24934	8.96082	6.1343	7.0763	6.18241	8.25967	8.77285	6.90142	9.93684	4.76873	4.76873	6.00617	7.6352	5.31246	5.88784	7.83629	6.60527	5.18545
Fig.8B	Subcutaneous Glucose (mg/dl)
	Times of Day		2019-01-25 12:05:00	2019-01-25 12:20:00	2019-01-25 12:35:00	2019-01-25 12:50:00	2019-01-25 13:05:00	2019-01-25 13:20:00	2019-01-25 13:35:00	2019-01-25 13:50:00	2019-01-25 14:05:00	2019-01-25 14:20:00	2019-01-25 14:35:00	2019-01-25 14:50:00	2019-01-25 15:05:00	2019-01-25 15:20:00	2019-01-25 15:35:00	2019-01-25 15:50:00	2019-01-25 16:05:00	2019-01-25 16:20:00	2019-01-25 16:35:00	2019-01-25 16:50:00	2019-01-25 17:05:00	2019-01-25 17:20:00	2019-01-25 17:35:00	2019-01-25 17:50:00	2019-01-25 18:05:00	2019-01-25 18:20:00	2019-01-25 18:35:00	2019-01-25 18:50:00	2019-01-25 19:05:00	2019-01-25 19:20:00	2019-01-25 19:35:00	2019-01-25 19:50:00	2019-01-25 20:05:00	2019-01-25 20:20:00	2019-01-25 20:35:00	2019-01-25 20:50:00	2019-01-25 21:05:00	2019-01-25 21:20:00	2019-01-25 21:35:00	2019-01-25 21:50:00	2019-01-25 22:05:00	2019-01-25 22:20:00	2019-01-25 22:35:00	2019-01-25 22:50:00	2019-01-25 23:05:00	2019-01-25 23:20:00	2019-01-25 23:35:00
	no.1	Before	138	142	155	160	150	147	162	166	153	141	139	144	151	149	148	152	157	165	160	152	154	158	151	149	154	153	155	160	166	168	157	156	168	160	161	176	173	170	169	174	202	210	188	190	196	185	184
		After	127	128	125	122	121	118	112	110	110	104	107	122	138	128	119	131	139	134	129	131	132	125	118	122	121	114	114	123	127	142	164	161	147	136	134	141	145	141	127	129	150	149	130	127	132	134	138
	no.2	Before	74	97	145	160	143	141	146	133	122	134	154	131	103	107	113	118	121	135	154	140	96	105	158	144	117	148	155	127	121	144	157	185	194	173	179	185	186	192	194	215	204	168	161	183	196	190	195
		After	113	116	118	121	123	121	124	124	115	118	118	113	115	122	126	127	127	127	126	125	127	130	136	133	128	129	137	148	157	157	154	162	155	126	127	148	145	138	146	167	179	168	149	147	163	172	158
	no.3	Before	175	178	179	171	171	174	169	167	165	165	173	181	190	204	202	184	188	199	189	187	189	189	188	192	190	192	203	218	229	239	262	270	234	190	184	203	208	227	257	264	242	249	259	242	225	220	219
		After	145	140	141	141	134	136	142	130	119	116	128	155	161	154	151	147	154	161	158	159	159	155	154	144	133	141	151	160	169	177	182	186	168	144	154	155	145	149	153	170	191	181	150	139	157	167	161
	Mean	Before	129	139	159.667	163.667	154.667	154	159	155.333	146.667	146.667	155.333	152	148	153.333	154.333	151.333	155.333	166.333	167.667	159.667	146.333	150.667	165.667	161.667	153.667	164.333	171	168.333	172	183.667	192	203.667	198.667	174.333	174.667	188	189	196.333	206.667	217.667	216	209	202.667	205	205.667	198.333	199.333
		After	128.333	128	128	128	126	125	126	121.333	114.667	112.667	117.667	130	138	134.667	132	135	140	140.667	137.667	138.333	139.333	136.667	136	133	127.333	128	134	143.667	151	158.667	166.667	169.667	156.667	135.333	138.333	148	145	142.667	142	155.333	173.333	166	143	137.667	150.667	157.667	152.333
	SE	Before	24.0878	19.1311	8.23722	2.99382	6.86915	8.28654	5.55778	9.12059	10.4598	7.66425	8.03234	12.2293	20.5426	22.9315	21.1362	15.5587	15.8067	15.0948	8.82337	11.5117	22.1426	20.0241	9.26563	12.4395	17.2068	11.3562	13.0639	21.717	25.5734	23.2873	28.5774	27.9298	15.6726	7.09199	5.7025	6.48074	8.34	13.551	21.3767	21.2411	10.6249	19.0962	23.8623	15.195	7.8928	8.92354	8.43713
		After	7.56209	5.65685	5.55778	5.31246	3.29983	4.54606	7.11805	4.83812	2.12568	3.56942	4.95162	10.4243	10.8423	8.0185	7.93025	4.98888	6.37704	8.46343	8.33111	8.55483	8.11492	7.57677	8.48528	5.18545	2.84149	6.37704	8.80656	8.89861	10.198	8.27759	6.68885	6.67222	4.99629	4.25136	6.60527	3.29983	0	2.68052	6.3421	10.7738	9.93684	7.58654	5.31246	4.74537	7.75075	9.73349	5.89413
	M-value
	Times of Day		2019-01-25 12:05:00	2019-01-25 12:20:00	2019-01-25 12:35:00	2019-01-25 12:50:00	2019-01-25 13:05:00	2019-01-25 13:20:00	2019-01-25 13:35:00	2019-01-25 13:50:00	2019-01-25 14:05:00	2019-01-25 14:20:00	2019-01-25 14:35:00	2019-01-25 14:50:00	2019-01-25 15:05:00	2019-01-25 15:20:00	2019-01-25 15:35:00	2019-01-25 15:50:00	2019-01-25 16:05:00	2019-01-25 16:20:00	2019-01-25 16:35:00	2019-01-25 16:50:00	2019-01-25 17:05:00	2019-01-25 17:20:00	2019-01-25 17:35:00	2019-01-25 17:50:00	2019-01-25 18:05:00	2019-01-25 18:20:00	2019-01-25 18:35:00	2019-01-25 18:50:00	2019-01-25 19:05:00	2019-01-25 19:20:00	2019-01-25 19:35:00	2019-01-25 19:50:00	2019-01-25 20:05:00	2019-01-25 20:20:00	2019-01-25 20:35:00	2019-01-25 20:50:00	2019-01-25 21:05:00	2019-01-25 21:20:00	2019-01-25 21:35:00	2019-01-25 21:50:00	2019-01-25 22:05:00	2019-01-25 22:20:00	2019-01-25 22:35:00	2019-01-25 22:50:00	2019-01-25 23:05:00	2019-01-25 23:20:00	2019-01-25 23:35:00
	no.1	Before	2.7369	3.53183	6.89499	8.50465	5.46026	4.68406	9.19698	10.6637	6.3	3.32256	2.92512	3.97152	5.73312	5.19446	4.93573	6.01304	7.51798	10.2868	8.50465	6.01304	6.59398	7.83993	5.73312	5.19446	6.59398	6.3	6.89499	8.50465	10.6637	11.4377	7.51798	7.20299	11.4377	8.50465	8.84738	14.7986	13.4891	12.2384	11.8347	13.9191	28.4708	33.4545	20.6064	21.6601	24.9626	19.0709	18.5713
		After	1.11851	1.23227	0.910135	0.644073	0.567363	0.371416	0.119226	0.0709203	0.0709203	0.00494196	0.0253701	0.644073	2.7369	1.23227	0.431172	1.61278	2.92512	2.05346	1.35252	1.61278	1.75291	0.910135	0.371416	0.644073	0.567363	0.184267	0.184267	0.726697	1.11851	3.53183	9.91674	8.84738	4.68406	2.38135	2.05346	3.32256	4.20196	3.32256	1.11851	1.35252	5.46026	5.19446	1.47934	1.11851	1.75291	2.05346	2.7369
	no.2	Before	2.23618	0.00231477	4.20196	8.50465	3.74815	3.32256	4.43948	1.89979	0.644073	2.05346	6.59398	1.61278	0.0021155	0.0253701	0.149539	0.371416	0.567363	2.21397	6.59398	3.12033	0.00557231	0.00951371	7.83993	3.97152	0.317017	4.93573	6.89499	1.11851	0.567363	3.97152	7.51798	19.0709	23.8386	13.4891	16.1661	19.0709	19.5767	22.7376	23.8386	36.7395	29.6845	11.4377	8.84738	18.0778	24.9626	21.6601	24.3977
		After	0.149539	0.267812	0.371416	0.567363	0.726697	0.567363	0.815348	0.815348	0.223625	0.371416	0.371416	0.149539	0.223625	0.644073	1.01116	1.11851	1.11851	1.11851	1.01116	0.910135	1.11851	1.47934	2.38135	1.89979	1.23227	1.35252	2.55565	4.93573	7.51798	7.51798	6.59398	9.19698	6.89499	1.01116	1.11851	4.93573	4.20196	2.7369	4.43948	11.0473	16.1661	11.4377	5.19446	4.68406	9.55345	13.0656	7.83993
	no.3	Before	14.3556	15.7039	16.1661	12.6487	12.6487	13.9191	11.8347	11.0473	10.2868	10.2868	13.4891	17.1094	21.6601	29.6845	28.4708	18.5713	20.6064	26.6915	21.1303	20.0885	21.1303	21.1303	20.6064	22.7376	21.6601	22.7376	29.0749	38.7711	46.5921	54.1809	73.1927	80.2659	50.3316	21.6601	18.5713	29.0749	32.1766	45.1278	68.8873	74.94	56.5415	62.193	70.5985	56.5415	43.6821	40.1502	39.4582
		After	4.20196	3.12033	3.32256	3.32256	2.05346	2.38135	3.53183	1.47934	0.431172	0.267812	1.23227	6.89499	8.84738	6.59398	5.73312	4.68406	6.59398	8.84738	7.83993	8.16883	8.16883	6.89499	6.59398	3.97152	1.89979	3.32256	5.73312	8.50465	11.8347	15.2481	17.5905	19.5767	11.4377	3.97152	6.59398	6.89499	4.20196	5.19446	6.3	12.2384	22.1959	17.1094	5.46026	2.92512	7.51798	11.0473	8.84738
	Fig.8C		Nocturnal period				Diurnal period
			Subcutaneous Glucose (mg/dl)		M-value		Subcutaneous Glucose (mg/dl)		M-value
			Before	After	Before	After	Before	After	Before	After
		no.1	175	132.25	15.0706	2.14589	151.188	118.51	6.09807	1.15812
		no.2	179.583	146.646	18.7619	5.2159	125.553	124.286	2.57581	1.40558
		no.3	211.312	157.146	36.7476	8.05937	183.062	145.469	20.0986	5.13905
		Mean	188.632	145.347	23.5267	5.14039	153.268	129.422	9.59083	2.56758
		SE	11.4172	7.21608	6.69579	1.70749	16.6341	8.1952	5.35138	1.28772
[truncated: 49 more columns]

## Sheet: Supplementray Fig.2
SI Fig2. A
	Subcutaneous temperature (℃)
	control	ethanol spray
No1	38.2	33.6
No2	37.8	34.6
No3	37.4	34
No4	38.2	35.2
No5	38.2	34.5
	Control	Ethanol spray
mean Subcutaneous temperature (℃)	37.96	34.38
SE	0.16	0.272764
h

## Sheet: Suplementary Fig.6
White Blood Cells (number/μl)					CRP (μg/ml)
	Sham	PBS	Insulin			Sham	PBS	Insulin
no.1	7200	6300	8100		no.1	1071.63	719.386	815.352
no.2	5100	8400	8700		no.2	1134.65	930.777	507.996
no.3	5500	8500	7000		no.3	653.272	490.748	721.155
no.4	4800	7700	7500		no.4	603.962	366.037	1020.33
no.5	5800	9700	7800		no.5	310.536	750.785	577.648
no.6	3000	7300	6500		no.6	793.019	429.056	475.933
no.7		3600	9000		no.7		995.565	643.763
no.8		5300	4100		no.8		861.345	809.382
no.9		2300	3500		no.9		311.862	1099.27
no.10		2700	3700		no.10		674.057	630.054
no.11		3200	3600		no.11		936.526	181.623
no.12		3900	5700		no.12		714.08	736.413
no.13			4900		no.13			639.783
Mean	5233.33	5741.67	6161.54		Mean	761.178	681.685	681.439
SE	561.348	741.871	562.223		SE	126.005	67.5196	65.3899

## Sheet: Supplementary Fig.7
			Humulin (Glucoae 300 mg/dL)	Duration, day	Release amout, μg/day	Acuumulation, μg	Acuumulation, U
				0	0	0	0
				1	2.85457	2.85457	0.0792935
				2	21.2915	24.1461	0.670724
				3	15.939	40.085	1.11347
				6	7.54248	62.7125	1.74201
				8	20.6862	104.085	2.89125
				14	11.5297	173.263	4.81286
				19	15.446	250.493	6.95814
				21	11.7903	274.073	7.61315
			Apidra (Glucoae 300 mg/dL)	Duration, day
				0	0	0	0
				1	0.501563	0.501563	0.0139323
				2	10.6128	11.1144	0.308732
				3	13.8332	24.9475	0.692987
				6	7.37646	47.0769	1.30769
				8	15.4794	78.0358	2.16766
				14	11.8172	148.939	4.13719
				19	12.1722	209.8	5.82777
				21	12.4168	234.633	6.51759
			Apidra (Glucoae 100 mg/dL)	Duration, day
				0	0	0	0
				1	0.542998	0.542998	0.0150833
				2	0.501563	1.04456	0.0290156
				3	0.443799	1.48836	0.0413433
				6	0.16172	1.97352	0.05482
				8	0.421191	2.8159	0.0782195
				14	0.224434	4.16251	0.115625
